# Supplementary material for: Physiological, Agronomical, and Proteomic Studies Reveal Crucial Players in Rice Nitrogen Use Efficiency under Low Nitrogen Supply
Source: Int J Mol Sci. 2022 Jun 8;23(12):6410. doi: 10.3390/ijms23126410 (PMC9224494; doi:10.3390/ijms23126410)
Supplement: Supplementary file 1 [file ijms-23-06410-s001.zip]

Archive with 3 entries (3 files):
- Supplementary figures.pdf
- Supplementary Table S8.xlsx
- Supplementary tables S1-S7, S9.pdf
